# Supplementary material for: MRI-guided in-bore biopsy of the prostate – defining the optimal number of cores needed
Source: Cancer Imaging. 2024 Jul 1;24:81. doi: 10.1186/s40644-024-00734-3 (PMC11218164; doi:10.1186/s40644-024-00734-3)
Supplement: Supplementary file 1 — Supplementary Material 1 [file 40644_2024_734_MOESM1_ESM.xls]

## Sheet: Additional file 1
core_1	core_2	core_3	core_4	core_5	core_6	core_7	core_8	core_9	core_10	all_negative	more_than_5_cores	less_than_5_cores	GS_after_2	GS_after_3	GS_after_4	GS_after_5_or_more	PI-RADS	PSA	PZ	TZ	AS	CZ	age
6 (3+3)	0	0	6 (3+3)	0	0	0	0	0		0	1	0	6 (3+3)	6 (3+3)	6 (3+3)	6 (3+3)	4	9.71	1	0	0	0	57
0	0	0	0	0						1	0	0	0	0	0	0	3	6.61	1	0	0	0	54
0	0	0	0	0						1	0	0	0	0	0	0	4	9.76	0	1	0	0	71
0	0	0	0	0						1	0	0	0	0	0	0	3	15.88	0	1	0	0	73
6 (3+3)	6 (3+3)	6 (3+3)	6 (3+3)	6 (3+3)						0	0	0	6 (3+3)	6 (3+3)	6 (3+3)	6 (3+3)	3	4.93	1	0	0	0	52
0	0	0	0	0						1	0	0	0	0	0	0	4	5.7	0	1	0	0	73
6 (3+3)	6 (3+3)	6 (3+3)	6 (3+3)	6 (3+3)						0	0	0	6 (3+3)	6 (3+3)	6 (3+3)	6 (3+3)	4	8.14	1	1	0	0	67
0	0	7 (4+3)	0	0						0	1	0	0	7 (4+3)	7 (4+3)	7 (4+3)	4	3.8	1	0	0	0	78
6 (3+3)	0	0	0	0						0	0	0	6 (3+3)	6 (3+3)	6 (3+3)	6 (3+3)	4	5.9	1	0	0	0	54
0	0	0	0	0						0	1	0	0	0	0	0	3	2.44	1	0	0	0	65
0	0	0	0	0						0	1	0	0	0	0	0	4	9	1	0	0	0	70
0	0	0	0	0						1	0	0	0	0	0	0	5	5.29	1	0	0	0	53
0	0	0	0	0	0					1	1	0	0	0	0	0	3	31.85	1	0	0	0	61
0	0	0	0	0	0					1	1	0	0	0	0	0	5	28	0	1	0	0	69
0	0	0	0	0						1	0	0	0	0	0	0	3	9.17	1	0	0	0	55
6 (3+3)	6 (3+3)	6 (3+3)	6 (3+3)	6 (3+3)						0	0	0	6 (3+3)	6 (3+3)	6 (3+3)	6 (3+3)	4	17.23	0	1	0	0	75
0	0	0	0	0						1	0	0	0	0	0	0	4	13.47	0	1	0	0	58
0	0	0	0	0	0					1	1	0	0	0	0	0	4	7.03	1	0	0	0	62
0	0	0	0	0	0	0	0	0		1	1	0	0	0	0	0	3	11.9	0	1	0	0	71
7 (3+4)	7 (3+4)	7 (3+4)	6 (3+3)	7 (3+4)						0	0	0	7 (3+4)	7 (3+4)	7 (3+4)	7 (3+4)	5	14.1	0	1	1	0	71
0	0	0	0	0						1	0	0	0	0	0	0	4	5	0	1	0	0	53
6 (3+3)	6 (3+3)	6 (3+3)	6 (3+3)	6 (3+3)						0	0	0	6 (3+3)	6 (3+3)	6 (3+3)	6 (3+3)	4	9.78	1	0	0	0	73
7 (4+3)	7 (4+3)	7 (4+3)	7 (4+3)	7 (4+3)						0	0	0	7 (4+3)	7 (4+3)	7 (4+3)	7 (4+3)	3	7.95	0	1	0	0	68
0	0	0	0	0						1	0	0	0	0	0	0	3	10	1	0	0	0	60
7 (4+3)	7 (3+4)	7 (4+3)	7 (4+3)	7 (4+3)						0	0	0	7 (4+3)	7 (4+3)	7 (4+3)	7 (4+3)	4	14.46	1	0	0	0	78
8 (4+4)	8 (4+4)	8 (4+4)	8 (4+4)	8 (4+4)						0	0	0	8 (4+4)	8 (4+4)	8 (4+4)	8 (4+4)	5	4.5	1	1	0	0	76
7 (4+3)	7 (3+4)	7 (4+3)	7 (3+4)	7 (3+4)						0	0	0	7 (3+4)	7 (4+3)	7 (4+3)	7 (3+4)	4	15.9	1	0	0	0	57
0	0	0	0	0						1	0	0	0	0	0	0	5	6.89	1	0	0	0	62
0	7 (3+4)	7 (3+4)	6 (3+3)	7 (4+3)						0	0	0	7 (3+4)	7 (3+4)	7 (3+4)	7 (3+4)	4	17.97	0	1	0	0	65
8 (3+5)	7 (3+4)	7 (3+4)	7 (3+4)	0						0	0	0	8 (3+5)	8 (3+5)	8 (3+5)	8 (3+5)	5	fehlt	1	0	0	0	77
0	0	0	0	0						1	0	0	0	0	0	0	4	20.47	0	1	0	0	55
7 (4+3)	7 (3+4)	6 (3+3)	7 (3+4)	6 (3+3)	7 (3+4)					0	1	0	7 (4+3)	7 (3+4)	7 (3+4)	7 (3+4)	4	13	0	1	0	0	71
9 (4+5)	7 (4+3)	7 (3+4)	7 (4+3)	7 (4+3)						0	0	0	9 (4+5)	9 (4+5)	9 (4+5)	9 (4+5)	4	9.96	0	1	0	0	73
7 (3+4)	7 (3+4)	6 (3+3)	6 (3+3)	6 (3+3)						0	0	0	7 (3+4)	7 (3+4)	7 (3+4)	7 (3+4)	5	9.86	0	1	1	0	74
0	0	0	0	0						1	0	0	0	0	0	0	4	19.66	0	1	0	0	67
0	0	0	0	0						1	0	0	0	0	0	0	5	8.45	1	0	0	0	52
0	0	6 (3+3)	0	0						0	1	0	0	6 (3+3)	6 (3+3)	6 (3+3)	5	12.58	0	1	0	0	71
0	0	0	0	0						1	0	0	0	0	0	0	4	7	1	0	0	0	66
0	0	8 (4+4)	0	0						0	0	0	0	8 (4+4)	8 (4+4)	8 (4+4)	4	5.66	1	0	0	0	65
8 (4+4)	6 (3+3)	6 (3+3)	6 (3+3)	0						0	0	0	7 (4+3)	7 (3+4)	7 (3+4)	7 (3+4)	5	7	1	0	0	0	70
0	0	PIN	0	0						1	0	0	0	0	0	0	4	6.2	0	1	1	0	69
0	0	0	lymph. Infiltr.	0						1	0	0	0	0	0	0	5	9.7	0	1	1	0	71
0	0	0	0	0						1	0	0	0	0	0	0	4	4.85	1	0	0	0	63
0	0	0	0	0						1	0	0	0	0	0	0	4	6.59	1	1	0	0	63
6 (3+3)	6 (3+3)	6 (3+3)	0	0	6 (3+3)					0	1	0	6 (3+3)	6 (3+3)	6 (3+3)	6 (3+3)	5	10.06	1	0	0	1	76
6 (3+3)	6 (3+3)	6 (3+3)	6 (3+3)	0						0	0	0	6 (3+3)	6 (3+3)	6 (3+3)	6 (3+3)	4	10.68	0	1	0	0	68
6 (3+3)	6 (3+3)	0	6 (3+3)	0						0	0	0	6 (3+3)	6 (3+3)	6 (3+3)	6 (3+3)	4	7.08	1	0	0	0	64
6 (3+3)	7 (3+4)	7 (4+3)	7 (3+4)	7 (3+4)						0	0	0	7 (3+4)	7 (3+4)	7 (3+4)	7 (3+4)	4	8.54	0	1	0	0	72
0	0	0	0	0						1	0	0	0	0	0	0	4	4.78	1	0	0	0	70
8 (4+4)	6 (3+3)	7 (3+4)	6 (3+3)	0						0	0	0	7 (4+3)	7 (4+3)	7 (4+3)	7 (4+3)	5	7.7	0	1	0	0	77
6 (3+3)	6 (3+3)	6 (3+3)	6 (3+3)	6 (3+3)						0	0	0	6 (3+3)	6 (3+3)	6 (3+3)	6 (3+3)	4	6.43	1	0	0	0	57
6 (3+3)	6 (3+3)	7 (3+4)	7 (3+4)	7 (3+4)						0	0	0	6 (3+3)	7 (3+4)	7 (3+4)	7 (3+4)	5	9.07	1	1	0	0	63
0	0	0	0	0	0					1	1	0	0	0	0	0	4	3.48	1	0	0	0	44
7 (4+3)	7 (4+3)	7 (3+4)	7 (4+3)	7 (3+4)	7 (3+4)					0	1	0	7 (4+3)	7 (4+3)	7 (4+3)	7 (4+3)	4	49	0	1	0	0	68
0	0	0	0	0						1	0	0	0	0	0	0	4	5.4	1	0	0	0	75
0	0	0	0	0						1	0	0	0	0	0	0	4	5.47	1	0	0	0	44
0	0	0	0	0	0					1	1	0	0	0	0	0	4	8.72	0	1	0	0	77
0	0	0	0	0						1	0	0	0	0	0	0	5	19.69	0	1	0	0	68
6 (3+3)	6 (3+3)	6 (3+3)	6 (3+3)	6 (3+3)						0	0	0	6 (3+3)	6 (3+3)	6 (3+3)	6 (3+3)	4	19	1	0	0	0	69
0	0	0	0	0						1	0	0	0	0	0	0	3	7.63	0	1	0	0	49
6 (3+3)	7(3+4)	8 (4+4)	0	9 (4+5)						0	0	0	7 (3+4)	7 (4+3)	7 (4+3)	9 (4+5)	5	48.92	1	0	0	0	72
0	0	0	0	0						1	0	0	0	0	0	0	4	12	0	1	0	0	74
0	0	0	0	6 (3+3)						0	0	0	0	0	0	6 (3+3)	3	5.79	0	1	0	0	60
0	0	0	0	0						1	0	0	0	0	0	0	4	4.19	0	1	0	0	56
0	0	0	0	0						1	0	0	0	0	0	0	4	14.04	0	1	0	0	64
0	0	0	0	0						1	0	0	0	0	0	0	4	4.1	0	1	0	0	59
0	0	0	0	0						1	0	0	0	0	0	0	3	18.06	0	1	0	0	68
7 (3+4)	7 (3+4)	7 (3+4)	7 (3+4)	7 (3+4)						0	0	0	7 (3+4)	7 (3+4)	7 (3+4)	7 (3+4)	4	5.08	1	0	0	0	62
9 (4+5)	8 (4+4)	PIN	PIN	8 (4+4)						0	0	0	9 (4+5)	9 (4+5)	9 (4+5)	9 (4+5)	5	10.5	1	0	0	0	72
7 (4+3)	7 (3+4)	0	0	0	0					0	1	0	7 (4+3)	7 (4+3)	7 (4+3)	7 (4+3)	5	25.88	0	1	0	0	74
0	0	0	0	0						1	0	0	0	0	0	0	4	6	1	0	0	0	65
6 (3+3)	6 (3+3)	6 (3+3)	6 (3+3)	6 (3+3)						0	0	0	6 (3+3)	6 (3+3)	6 (3+3)	6 (3+3)	4	13.5	1	0	0	0	67
6 (3+3)	6 (3+3)	6 (3+3)	6 (3+3)	6 (3+3)						0	0	0	6 (3+3)	6 (3+3)	6 (3+3)	6 (3+3)	4	10.23	0	0	1	0	61
0	0	0	0	0						1	0	0	0	0	0	0	4	6.82	1	1	0	0	70
6 (3+3)	0	0	0	0						0	0	0	6 (3+3)	6 (3+3)	6 (3+3)	6 (3+3)	4	6.1	1	0	0	0	68
7 (3+4)	7 (4+3)	7 (4+3)	7 (4+3)	0	7 (4+3)					0	1	0	7 (4+3)	7 (4+3)	7 (4+3)	7 (4+3)	4	6.04	1	0	0	0	71
7 (4+3)	7 (4+3)	8 (4+4)	8 (4+4)	8 (4+4)	8 (4+4)					0	1	0	7 (4+3)	7 (4+3)	7 (4+3)	7 (4+3)	5	39	1	1	1	0	72
0	0	0	0	0						1	0	0	0	0	0	0	4	14.55	0	1	0	0	65
0	0	0	0	0						1	0	0	0	0	0	0	4	6	1	0	0	0	56
6 (3+3)	6 (3+3)	0	6 (3+3)	6 (3+3)						0	0	0	6 (3+3)	6 (3+3)	6 (3+3)	6 (3+3)	5	11.53	0	1	0	0	70
6 (3+3)	6 (3+3)	6 (3+3)	6 (3+3)	6 (3+3)						0	0	0	6 (3+3)	6 (3+3)	6 (3+3)	6 (3+3)	4	7.6	0	0	0	1	72
0	0	0	0	0						1	0	0	0	0	0	0	4	6.44	1	0	0	0	69
7 (3+4)	7 (3+4)	7 (3+4)	6 (3+3)	6 (3+3)						0	0	0	7 (3+4)	7 (3+4)	7 (3+4)	7 (3+4)	4	5.8	1	0	0	0	60
0	0	0	0	0						1	0	0	0	0	0	0	4	21.8	1	0	0	0	72
7 (3+4)	7 (3+4)	8 (4+4)	8 (4+4)	8 (4+4)						0	0	0	7 (3+4)	7 (3+4)	7 (4+3)	7 (4+3)	5	13	0	1	0	0	69
9 (4+5)	8 (4+4)	9 (4+5)	8 (4+4)	8 (4+4)						0	0	0	9 (4+5)	9 (4+5)	9 (4+5)	9 (4+5)	4	11.7	0	1	0	0	76
0	0	0	0	0						1	0	0	0	0	0	0	4	94.53	0	1	0	0	54
0	6 (3+3)	0	0	6 (3+3)						0	0	0	6 (3+3)	6 (3+3)	6 (3+3)	6 (3+3)	4	12.22	1	0	0	0	77
0	0	0	0	0	0	0	0			1	1	0	0	0	0	0	4	9.77	0	1	0	0	65
0	0	0	0	0						1	0	0	0	0	0	0	5	8.86	1	0	0	0	73
7 (3+4)	7 (3+4)	7 (4+3)	0	0						0	0	0	7 (3+4)	7 (4+3)	7 (4+3)	7 (4+3)	5	5.22	1	0	0	0	73
0	0	0	0	0						1	0	0	0	0	0	0	4	9.33	1	0	0	0	67
0	0	0	0	0	0					1	1	0	0	0	0	0	4	5.7	0	1	0	0	56
7 (3+4)	7 (3+4)	7 (3+4)	7 (3+4)	7 (3+4)						0	0	0	7 (3+4)	7 (3+4)	7 (3+4)	7 (3+4)	4	4.81	1	0	0	0	69
0	0	0	0	0						1	0	0	0	0	0	0	4	5.23	0	1	0	0	53
6 (3+3)	6 (3+3)	6 (3+3)	6 (3+3)	6 (3+3)						0	0	0	6 (3+3)	6 (3+3)	6 (3+3)	6 (3+3)	4	4.06	0	1	1	0	77
8 (4+4)	9 (4+5)	9 (5+4)	10 (5+5)	10 (5+5)	10 (5+5)					0	1	0	9 (4+5)	9 (5+4)	9 (5+4)	9 (5+4)	4	9.8	0	1	1	0	76
0	6 (3+3)	0	0	0						0	0	0	6 (3+3)	6 (3+3)	6 (3+3)	6 (3+3)	4	7.15	1	0	0	0	67
0	0	0	0	0						1	0	0	0	0	0	0	4	13.5	1	0	0	0	60
6 (3+3)	6 (3+3)	0	0	0						0	0	0	6 (3+3)	6 (3+3)	6 (3+3)	6 (3+3)	4	11.6	0	1	0	0	49
7 (4+3)	7 (4+3)	8 (4+4)	0	0						0	0	0	7 (4+3)	7 (4+3)	7 (4+3)	7 (4+3)	4	9.8	0	1	1	0	71
6 (3+3)	6 (3+3)	6 (3+3)	0	6 (3+3)						0	0	0	6 (3+3)	6 (3+3)	6 (3+3)	6 (3+3)	4	8.5	1	0	0	0	59
7 (3+4)	7 (4+3)	7 (3+4)	6 (3+3)	7 (3+4)						0	0	0	7 (4+3)	7 (3+4)	7 (3+4)	7 (3+4)	5	31	0	1	1	0	74
0	0	0	0	0						1	0	0	0	0	0	0	4	9.05	0	1	0	0	68
0	0	0	6 (3+3)	6 (3+3)	0	0				0	1	0	0	0	6 (3+3)	6 (3+3)	4	2.5	1	0	0	0	49
7 (4+3)	6 (3+3)	0	7 (3+4)	7 (3+4)						0	0	0	7 (3+4)	7 (3+4)	7 (3+4)	7 (3+4)	4	3.34	1	0	0	0	56
0	0	0	0	0	0					1	1	0	0	0	0	0	4	10.5	0	1	0	0	63
0	0	0	0	0						1	0	0	0	0	0	0	5	8.98	0	1	0	0	66
6 (3+3)	0	6 (3+3)	0	0						0	0	0	6 (3+3)	6 (3+3)	6 (3+3)	6 (3+3)	4	32.11	0	1	0	0	70
8 (4+4)	0	0	7 (3+4)	0						0	0	0	8 (4+4)	8 (4+4)	7 (4+3)	7 (4+3)	4	8.2	0	1	0	0	68
0	6 (3+3)	6 (3+3)	7 (4+3)	6 (3+3)	7 (3+4)					0	1	0	6 (3+3)	6 (3+3)	7 (3+4)	7 (3+4)	5	20	1	0	0	0	75
0	6 (3+3)	0	6 (3+3)	0						0	0	0	6 (3+3)	6 (3+3)	6 (3+3)	6 (3+3)	5	25	0	1	0	0	73
6 (3+3)	6 (3+3)	6 (3+3)	6 (3+3)	6 (3+3)						0	0	0	6 (3+3)	6 (3+3)	6 (3+3)	6 (3+3)	4	5.59	1	0	0	0	64
6 (3+3)	6 (3+3)	6 (3+3)	6 (3+3)	0						0	0	0	6 (3+3)	6 (3+3)	6 (3+3)	6 (3+3)	4	6.25	0	1	1	0	72
6 (3+3)	0	6 (3+3)	0	6 (3+3)						0	0	0	6 (3+3)	6 (3+3)	6 (3+3)	6 (3+3)	4	19.89	1	0	0	0	70
6 (3+3)	6 (3+3)	6 (3+3)	6 (3+3)	6 (3+3)						0	0	0	6 (3+3)	6 (3+3)	6 (3+3)	6 (3+3)	5	19.45	0	1	0	0	66
0	0	0	0	0						1	0	0	0	0	0	0	5	15	0	1	0	0	61
0	0	0	0	0						1	0	0	0	0	0	0	4	10.2	1	0	0	0	67
0	0	6 (3+3)	0	0	0					0	1	0	0	6 (3+3)	6 (3+3)	6 (3+3)	4	4.75	1	0	0	0	68
0	0	0	0	0						1	0	0	0	0	0	0	4	8.5	1	0	0	0	61
6 (3+3)	6 (3+3)	0	0	0						0	0	0	6 (3+3)	6 (3+3)	6 (3+3)	6 (3+3)	5	7	1	1	0	0	57
0	0	0	0	0						1	0	0	0	0	0	0	4	7.6	1	1	1	0	72
7 (3+4)	7 (3+4)	7 (4+3)	0	7 (4+3)						0	0	0	7 (3+4)	7 (3+4)	7 (3+4)	7 (4+3)	4	10.25	1	0	0	0	68
8 (4+4)	8 (4+4)	8 (4+4)	8 (4+4)	8 (4+4)						0	0	0	8 (4+4)	8 (4+4)	8 (4+4)	8 (4+4)	4	10.5	1	0	0	0	69
6 (3+3)	0	6 (3+3)	0	0						0	0	0	6 (3+3)	6 (3+3)	6 (3+3)	6 (3+3)	5	28	0	1	0	0	75
6 (3+3)	6 (3+3)	6 (3+3)	6 (3+3)	6 (3+3)						0	0	0	6 (3+3)	6 (3+3)	6 (3+3)	6 (3+3)	4	4.46	1	0	0	0	54
0	0	6 (3+3)	0	0						0	0	0	0	6 (3+3)	6 (3+3)	6 (3+3)	4	fehlt	1	0	0	0	76
0	0	0	0	0						1	0	0	0	0	0	0	5	15.39	1	0	0	0	70
0	0	0	0	0						1	0	0	0	0	0	0	5	7.7	0	1	0	0	63
8 (4+4)	8 (4+4)	7 (4+3)	7 (4+3)	8 (4+4)						0	0	0	8 (4+4)	7 (4+3)	7 (4+3)	7 (4+3)	5	9.22	1	0	0	0	75
0	0	0	0	0						1	0	0	0	0	0	0	4	8.2	1	0	0	0	69
6 (3+3)	6 (3+3)	6 (3+3)	6 (3+3)	6 (3+3)						0	0	0	6 (3+3)	6 (3+3)	6 (3+3)	6 (3+3)	4	8.57	1	0	0	0	66
0	0	0	0	0						1	0	0	0	0	0	0	4	7.11	0	1	0	0	71
0	10 (5+5)	0	10 (5+5)	0						0	0	0	10 (5+5)	10 (5+5)	10 (5+5)	10 (5+5)	4	13.39	1	0	0	0	79
0	6 (3+3)	6 (3+3)	6 (3+3)	0						0	0	0	6 (3+3)	6 (3+3)	6 (3+3)	6 (3+3)	4	8.21	1	0	0	0	73
7 (3+4)	7 (4+3)	7 (3+4)	0	6 (3+3)						0	0	0	7 (3+4)	7 (3+4)	7 (3+4)	7 (3+4)	4	10	1	0	0	0	66
7 (3+4)	7 (3+4)	7 (3+4)	7 (3+4)	7 (3+4)	7 (3+4)					0	1	0	7 (3+4)	7 (3+4)	7 (3+4)	7 (3+4)	4	89.25	1	0	0	0	72
6 (3+3)	0	0	0	0						0	0	0	6 (3+3)	6 (3+3)	6 (3+3)	6 (3+3)	5	8	0	1	1	0	66
6 (3+3)	6 (3+3)	6 (3+3)	6 (3+3)	6 (3+3)						0	0	0	6 (3+3)	6 (3+3)	6 (3+3)	6 (3+3)	4	14.4	1	0	0	0	61
0	0	0	0	0						1	0	0	0	0	0	0	4	5.8	1	0	0	0	76
6 (3+3)	6 (3+3)	6 (3+3)	0	0						0	0	0	6 (3+3)	6 (3+3)	6 (3+3)	6 (3+3)	4	5.2	1	0	0	0	62
0	0	0	0	0						1	0	0	0	0	0	0	4	8.61	1	0	0	0	71
7 (4+3)	8 (4+4)	8 (4+4)	8 (4+4)	8 (4+4)						0	0	0	7 (4+3)	7 (4+3)	7 (4+3)	7 (4+3)	4	2.07	1	0	0	0	70
10 (5+5)	0	0	0	0						0	0	0	10 (5+5)	10 (5+5)	10 (5+5)	10 (5+5)	5	14.4	1	0	0	0	76
0	0	0	0	0						1	0	0	0	0	0	0	4	6.51	0	0	1	0	72
0	0	0	0	0						1	0	0	0	0	0	0	4	13.55	0	1	0	0	73
0	0	0	0	0	0					1	1	0	0	0	0	0	4	9.8	1	0	0	0	70
0	0	0	0	0						1	0	0	0	0	0	0	5	10	0	1	0	0	81
7 (3+4)	7 (3+4)	7 (3+4)	7 (3+4)	0						0	0	0	7 (3+4)	7 (3+4)	7 (3+4)	7 (3+4)	4	4.7	1	0	0	0	73
0	0	0	0	0						1	0	0	0	0	0	0	4	8.21	1	0	0	0	59
0	0	0	0	0						1	0	0	0	0	0	0	4	7.09	1	0	0	0	70
0	0	0	0	0						1	0	0	0	0	0	0	4	5.9	1	0	0	0	61
0	0	0	0	0	0					1	1	0	0	0	0	0	5	12.12	1	1	0	0	69
7 (4+3)	8 (4+4)	0	7 (4+3)	0						0	0	0	7 (4+3)	7 (4+3)	7 (4+3)	7 (4+3)	4	8.61	1	0	0	0	78
0	0	0	0	6 (3+3)						0	0	0	0	0	0	6 (3+3)	4	10.3	1	0	0	0	71
0	6 (3+3)	6 (3+3)	6 (3+3)	6 (3+3)						0	0	0	6 (3+3)	6 (3+3)	6 (3+3)	6 (3+3)	4	6.59	0	1	0	0	69
0	0	0	0	0	0					1	1	0	0	0	0	0	5	6.25	1	0	1	0	82
6 (3+3)	6 (3+3)	6 (3+3)								0	0	1	6 (3+3)	6 (3+3)	6 (3+3)	6 (3+3)	5	6.25	1	0	1	0	82
0	PIN	0	0	0						1	0	0	0	0	0	0	4	7.5	1	0	0	0	65
8 (4+4)	8 (4+4)	0	0	0						0	0	0	8 (4+4)	8 (4+4)	8 (4+4)	8 (4+4)	4	4.47	1	0	0	0	75
0	0	0	0	0						1	0	0	0	0	0	0	4	8	0	1	0	0	70
0	0	0	0	0						1	0	0	0	0	0	0	5	18	0	1	0	0	62
0	0	0	0	0						1	0	0	0	0	0	0	5	11	1	0	0	0	74
0	0	0	0	0						1	0	0	0	0	0	0	4	16	1	0	0	0	59
0	0	0	0	0						1	0	0	0	0	0	0	4	8.6	0	1	0	0	78
0	0	0	0	0						1	0	0	0	0	0	0	4	7.5	1	0	0	0	58
6 (3+3)	6 (3+3)	6 (3+3)	6 (3+3)	7 (3+4)	7 (3+4)					0	1	0	6 (3+3)	6 (3+3)	6 (3+3)	7 (3+4)	4	fehlt	1	0	0	0	80
0	0	0	6 (3+3)	0						0	0	0	0	0	6 (3+3)	6 (3+3)	4	5.4	1	0	0	0	66
0	0	0	0	0						1	0	0	0	0	0	0	5	6	1	0	0	0	74
7 (4+3)	9 (4+5)	9 (4+5)	9 (4+5)	9 (5+4)						0	0	0	9 (4+5)	9 (4+5)	9 (4+5)	9 (4+5)	5	1.37	0	1	1	0	62
0	0	0	0	0						1	0	0	0	0	0	0	4	5.5	1	0	0	0	48
0	0	0	0	0						1	0	0	0	0	0	0	4	13	0	1	0	0	67
0	0	0	0	0						1	0	0	0	0	0	0	4	2.8	0	1	0	0	67
0	0	0	0	0						1	0	0	0	0	0	0	4	4.69	1	0	0	0	73
0	0	0	0	0						1	0	0	0	0	0	0	4	3.16	1	0	0	0	58
6 (3+3)	6 (3+3)	6 (3+3)	6 (3+3)	6 (3+3)						0	0	0	6 (3+3)	6 (3+3)	6 (3+3)	6 (3+3)	4	6.36	0	0	1	0	65
0	0	0	0	0						1	0	0	0	0	0	0	4	8.2	0	1	0	0	75
7 (3+4)	7 (3+4)	6 (3+3)	6 (3+3)	6 (3+3)						0	0	0	7 (3+4)	7 (3+4)	7 (3+4)	7 (3+4)	4	fehlt	1	0	0	0	78
0	0	0	6 (3+3)	0						0	0	0	0	0	6 (3+3)	6 (3+3)	4	9.33	1	0	0	0	69
6 (3+3)	6 (3+3)	6 (3+3)	6 (3+3)	6 (3+3)						0	0	0	6 (3+3)	6 (3+3)	6 (3+3)	6 (3+3)	5	9.28	0	1	1	0	73
0	0	0	0	0						1	0	0	0	0	0	0	4	6.31	0	1	0	0	75
6 (3+3)	0	6 (3+3)	6 (3+3)	0	0					0	1	0	6 (3+3)	6 (3+3)	6 (3+3)	6 (3+3)	4	10.3	1	0	0	0	72
0	0	0	0	0	0					1	1	0	0	0	0	0	4	3.23	0	1	0	0	66
6 (3+3)	6 (3+3)	6 (3+3)	6 (3+3)	6 (3+3)						0	0	0	6 (3+3)	6 (3+3)	6 (3+3)	6 (3+3)	4	7.22	1	0	0	0	64
6 (3+3)	6 (3+3)	6 (3+3)	6 (3+3)	0						0	0	0	6 (3+3)	6 (3+3)	6 (3+3)	6 (3+3)	3	5.71	1	0	0	0	63
6 (3+3)	6 (3+3)	6 (3+3)	6 (3+3)	6 (3+3)						0	0	0	6 (3+3)	6 (3+3)	6 (3+3)	6 (3+3)	5	12.1	1	0	1	0	82
0	0	0	0	0						1	0	0	0	0	0	0	3	22	0	1	0	0	72
0	0	0	0	0						1	0	0	0	0	0	0	4	5.4	1	0	0	0	74
7 (4+3)	7 (4+3)	7 (4+3)	6 (3+3)	7 (4+3)						0	0	0	7 (4+3)	7 (4+3)	7 (4+3)	7 (4+3)	4	4.5	1	0	0	0	71
0	0	0	0	0						1	0	0	0	0	0	0	5	fehlt	0	1	0	0	58
0	0	0	0	0						1	0	0	0	0	0	0	4	11	0	1	0	1	78
0	0	0	0	0						1	0	0	0	0	0	0	4	1.78	1	0	0	0	40
0	0	0	0	0						1	0	0	0	0	0	0	4	15	1	0	0	0	52
6 (3+3)	6 (3+3)	6 (3+3)	6 (3+3)	6 (3+3)						0	0	0	6 (3+3)	6 (3+3)	6 (3+3)	6 (3+3)	4	4.6	1	0	0	0	57
7 (3+4)	7 (3+4)	7 (3+4)	7 (3+4)	7 (3+4)						0	0	0	7 (3+4)	7 (3+4)	7 (3+4)	7 (3+4)	4	5.62	1	0	0	0	70
7 (3+4)	7 (4+3)	7 (4+3)	7 (4+3)	7 (4+3)						0	0	0	7 (4+3)	7 (4+3)	7 (4+3)	7 (4+3)	4	6.44	1	0	0	0	74
0	0	0	0	0						1	0	0	0	0	0	0	4	3.08	0	1	0	0	57
0	0	0	0	0						1	0	0	0	0	0	0	4	10.2	1	0	0	0	71
7 (3+4)	7(4+3)	7 (4+3)	0	7 (3+4)						0	0	0	7 (3+4)	7 (3+4)	7 (4+3)	7 (3+4)	4	9	0	1	1	0	59
0	0	0	0	0						1	0	0	0	0	0	0	4	8.89	0	1	0	0	77
7 (4+3)	7 (4+3)	7 (4+3)	7 (4+3)	7 (4+3)						0	0	0	7 (4+3)	7 (4+3)	7 (4+3)	7 (4+3)	4	4.4	0	1	0	0	75
0	0	0	0	0	0					1	1	0	0	0	0	0	4	7	1	0	0	0	75
7 (3+4)	6 (3+3)	7 (3+4)	6 (3+3)	7 (3+4)						0	0	0	7 (3+4)	7 (3+4)	7 (3+4)	7 (3+4)	4	11.17	1	0	0	0	78
6 (3+3)	6 (3+3)	6 (3+3)	6 (3+3)	6 (3+3)						0	0	0	6 (3+3)	6 (3+3)	6 (3+3)	6 (3+3)	4	7.46	1	0	0	0	71
0	0	0	0	0	0					1	1	0	0	0	0	0	4	8.14	0	1	0	0	70
0	0	0	0	0	0	0	0	0	0	1	1	0	0	0	0	0	4	4.31	1	0	0	0	46
6 (3+3)	0	0	0	6 (3+3)						0	0	0	6 (3+3)	6 (3+3)	6 (3+3)	6 (3+3)	4	10	1	0	0	0	76
0	0	0	0	0						1	0	0	0	0	0	0	5	7.5	0	1	0	0	58
6 (3+3)	6 (3+3)	6 (3+3)	7 (3+4)	7 (3+4)						0	0	0	6 (3+3)	6 (3+3)	7 (3+4)	7 (3+4)	4	5.7	0	0	1	0	61
0	6 (3+3)	6 (3+3)	0	6 (3+3)						0	0	0	6 (3+3)	6 (3+3)	6 (3+3)	6 (3+3)	5	12.4	0	0	1	0	63
6 (3+3)	7 (3+4)	6 (3+3)	6 (3+3)	6 (3+3)						0	0	0	7 (3+4)	7 (3+4)	7 (3+4)	7 (3+4)	4	7.63	0	1	0	0	53
6 (3+3)	6 (3+3)	6 (3+3)	0	6 (3+3)						0	0	0	6 (3+3)	6 (3+3)	6 (3+3)	6 (3+3)	4	4.52	1	0	0	0	57
6 (3+3)	6 (3+3)	6 (3+3)	6 (3+3)	6 (3+3)						0	0	0	6 (3+3)	6 (3+3)	6 (3+3)	6 (3+3)	5	12.4	1	0	0	0	78
6 (3+3)	0	0	6 (3+3)	0						0	0	0	6 (3+3)	6 (3+3)	6 (3+3)	6 (3+3)	5	5.85	0	1	0	0	74
0	0	0	0	0						1	0	0	0	0	0	0	5	7.92	1	0	0	0	59
6 (3+3)	6 (3+3)	6 (3+3)	6 (3+3)	6 (3+3)						0	0	0	6 (3+3)	6 (3+3)	6 (3+3)	6 (3+3)	4	3.39	0	1	0	0	78
6 (3+3)	0	0	0	0						0	0	0	6 (3+3)	6 (3+3)	6 (3+3)	6 (3+3)	4	3.82	1	0	0	0	60
6 (3+3)	6 (3+3)	6 (3+3)	6 (3+3)	6 (3+3)	6 (3+3)					0	1	0	6 (3+3)	6 (3+3)	6 (3+3)	6 (3+3)	4	5.3	1	0	0	0	67
6 (3+3)	6 (3+3)	6 (3+3)	6 (3+3)	6 (3+3)						0	0	0	6 (3+3)	6 (3+3)	6 (3+3)	6 (3+3)	4	5	1	0	0	0	79
0	0	0	0	0						1	0	0	0	0	0	0	4	6.5	1	0	0	0	69
0	0	9 (5+4)	0	0	0					0	1	0	0	9 (5+4)	9 (5+4)	9 (5+4)	5	12	0	1	1	0	60
8 (4+4)	6 (3+3)	6 (3+3)	0	0	6 (3+3)	6 (3+3)	0			0	1	0	7 (3+4)	7 (3+4)	7 (3+4)	7 (3+4)	5	4.91	0	1	1	0	53
6 (3+3)	0	0	0	0						0	0	0	6 (3+3)	6 (3+3)	6 (3+3)	6 (3+3)	4	2.24	0	1	0	0	59
0	0	0	0	0						1	0	0	0	0	0	0	4	5.3	0	1	0	0	61
6 (3+3)	6 (3+3)	7 (3+4)	6 (3+3)	6 (3+3)						0	0	0	6 (3+3)	7 (3+4)	7 (3+4)	7 (3+4)	4	5.33	0	0	1	0	59
0	0	0	0	0						1	0	0	0	0	0	0	4	5.65	0	1	0	0	64
0	0	0	0	0						1	0	0	0	0	0	0	3	9.7	0	1	0	0	53
0	0	0	6 (3+3)	6 (3+3)						0	0	0	0	0	6 (3+3)	6 (3+3)	4	7.4	1	0	0	0	73
0	0	0	0	0						1	0	0	0	0	0	0	4	4.36	1	0	0	0	66
7 (3+4)	6 (3+3)	7 (3+4)	6 (3+3)	6 (3+3)						0	0	0	7 (3+4)	7 (3+4)	7 (3+4)	7 (3+4)	4	5.2	1	0	0	0	68
0	0	0	0	0						1	0	0	0	0	0	0	4	5.8	0	1	1	0	73
7 (3+4)	6 (3+3)	7 (3+4)	0	7 (3+4)						0	0	0	7 (3+4)	7 (3+4)	7 (3+4)	7 (3+4)	4	3.39	1	0	0	0	85
0	6 (3+3)	6 (3+3)	6 (3+3)	6 (3+3)	0	6 (3+3)				0	1	0	6 (3+3)	6 (3+3)	6 (3+3)	6 (3+3)	4	2.86	0	1	0	0	57
6 (3+3)	6 (3+3)	6 (3+3)	6 (3+3)	6 (3+3)						0	0	0	6 (3+3)	6 (3+3)	6 (3+3)	6 (3+3)	4	6	1	0	0	0	66
0	0	0	0	0						1	1	0	0	0	0	0	4	21.7	0	1	0	0	70
0	6 (3+3)	6 (3+3)	6 (3+3)	6 (3+3)						0	0	0	6 (3+3)	6 (3+3)	6 (3+3)	6 (3+3)	4	6.73	1	0	0	0	79
6 (3+3)	7 (3+4)	6 (3+3)	6 (3+3)	6 (3+3)						0	0	0	7 (3+4)	7 (3+4)	7 (3+4)	7 (3+4)	5	8	0	1	1	0	74
0	0	0	0	0						1	0	0	0	0	0	0	4	4.34	1	0	0	0	57
0	0	0	0	0						1	0	0	0	0	0	0	4	16.6	1	0	0	0	62
0	0	0	0	0						1	1	0	0	0	0	0	4	4.99	0	1	0	0	60
0	0	0	0	0						1	0	0	0	0	0	0	3	4.93	0	1	0	0	57
0	0	0	0	0						1	0	0	0	0	0	0	4	11.2	0	1	0	0	68
0	0	0	0	0						1	1	0	0	0	0	0	5	7.52	0	1	0	0	67
6 (3+3)	6 (3+3)	6 (3+3)	6 (3+3)	6 (3+3)						0	0	0	6 (3+3)	6 (3+3)	6 (3+3)	6 (3+3)	4	5.62	0	1	0	0	71
7 (3+4)	7 (3+4)	0	0	0						0	0	0	7 (3+4)	7 (3+4)	7 (3+4)	7 (3+4)	4	4.58	1	0	0	0	71
0	0	6 (3+3)	6 (3+3)	6 (3+3)						0	0	0	0	6 (3+3)	6 (3+3)	6 (3+3)	4	4.27	1	0	0	0	67
0	0	0	0	0						1	1	0	0	0	0	0	4	13	0	1	0	0	78
0	0	0	0	0						1	0	0	0	0	0	0	4	9.16	1	0	0	0	63
0	0	0	0	0						1	1	0	0	0	0	0	4	18	0	1	0	0	61
0	0	0	0	0						1	0	0	0	0	0	0	5	2.24	0	1	0	0	61
6 (3+3)	7 (3+4)	0	0	6 (3+3)	6 (3+3)					0	1	0	7 (3+4)	7 (3+4)	7 (3+4)	7 (3+4)	4	4.83	0	1	0	0	57
